# Supplementary material for: The impact of influences in a medical screening programme invitation: a randomized controlled trial
Source: Eur J Public Health. 2023 May 2;33(3):509–14. doi: 10.1093/eurpub/ckad067 (PMC10234657; doi:10.1093/eurpub/ckad067)
Supplement: ckad067_Supplementary_Data [file ckad067_supplementary_data.zip]

Archive with 5 entries (4 files):
- ckad067_Supplementary_Data/
- ckad067_Supplementary_Data/ejph-2022-11-om-0544-File002.pdf
- ckad067_Supplementary_Data/ejph-2022-11-om-0544-File003.pdf
- ckad067_Supplementary_Data/ejph-2022-11-om-0544-File004.pdf
- ckad067_Supplementary_Data/ejph-2022-11-om-0544-File005.pdf
